# Supplementary material for: Genome-wide analysis of the ATP-binding cassette (ABC) transporter gene family in sea lamprey and Japanese lamprey
Source: BMC Genomics. 2015 Jun 6;16(1):436. doi: 10.1186/s12864-015-1677-z (PMC4458048; doi:10.1186/s12864-015-1677-z)
Supplement: Additional file 6: Table S2. — Tissues and expression values of ABC genes in sea lamprey. [file 12864_2015_1677_MOESM6_ESM.xlsx]

## Sheet: RNAseq-Tissues
	Sample meaning	Sample name
	Mature adult male rope tissue	Rope
Single-tissues	Adult lips	Lips
	Supraneural tissue	Supraneural
	Neutrophils	Neutrophils
	Monocytes	Monocytes
	Adult male gill	AMGill
	Prespermiating male gill	PSMGill
	Spermiating male gill	SMGill
	Preovulatory female eye	POFeye
Reproductive_stages	Preovulatory female tail skin	POFTS
	Ovulatory female head skin	OFHS
	Spermiating male head skin	SMHS
	Spermiating male muscle	Muscle
	Larval intestine	M0
	Metamorphosis stage 1 intestine	M1
	Metamorphosis stage 2 intestine	M2
	Metamorphosis stage 3 intestine	M3
	Metamorphosis stage 4 intestine	M4
Intestine_stages	Metamorphosis stage 5 intestine	M5
	Metamorphosis stage 6 intestine	M6
	Metamorphosis stage 7 intestine	M7
	Juvenile intestine	JV
	small parasite proximal intestine	SPPI
	Small parasite distal intestine	SPDI
	Adult intestine	AI
	Larval kidney	M0
	Metamorphosis stage 1 kidney	M1
	Metamorphosis stage 2 kidney	M2
	Metamorphosis stage 3 kidney	M3
kidney_stages	Metamorphosis stage 4 kidney	M4
	Metamorphosis stage 5 kidney	M5
	Metamorphosis stage 6 kidney	M6
	Metamorphosis stage 7 kidney	M7
	small parasite kidney	SPK
	Adult kidney	AK
	Larval liver	M0
	Metamorphosis stage 2 liver	M2
liver_stages	Metamorphosis stage 5 liver	M5
	Juvenile liver	JV

## Sheet: ABC-expression-RPM
Gene	Rope	Lips	Supraneural	Neutrophils	Monocytes	AMGill	PSMGill	SMGill	POFeye	POFTS	OFHS	SMHS	Muscle	LI	Stg-1-Intestine	Stg-2-Intestine	Stg-3-Intestine	Stg-4-Intestine	Stg-5-Intestine	Stg-6-Intestine	Stg-7-Intestine	JV_intest	SPPI	SPDI	AI	LK	Stg-1-Kidney	Stg-2-Kidney	Stg-3-Kidney	Stg-4-Kidney	Stg-5-Kidney	Stg-6-Kidney	Stg-7-Kidney	SPK	AK	M0_liver	M2_liver	M5_liver	JV_liver
ABCA1a	60.5	44.1	16.6	18.6	9.7	66.4	27.8	23.5	69.7	97.5	76.5	50.2	54	22	9.7	8.8	3.1	10.5	11.1	6.1	8.4	25.8	11.5	20.2	20.2	10.1	6.3	12.6	30	34.4	8.5	3.1	2.5	31.4	36.2	19.5	16.9	18.5	14
ABCA1b	1.3	0.5	0.9	0.2	0.3	23.7	26.5	13.4	1.5	0.8	0.9	1.5	0.9	2.3	1.7	0.5	0.1	0	0.2	0.2	0.3	0.2	0.1	1.2	0	0.1	1	2.4	1	0.4	0.4	1.8	1.6	0.8	3	0.2	0.3	0	0.2
ABCA2	0.5	0.7	2.4	3.5	15	3.1	1.2	1.1	9.2	0.6	0.1	0.4	0.3	17.3	7.4	2.8	2.3	3.1	4.5	1.8	1.4	2.3	12.6	3.4	13	1.5	1.5	3	2.3	1.7	2.6	6.2	6.1	0.3	1.8	5.4	3.9	4.6	0.2
ABCA3	16.8	14	4	9.7	23.1	41.6	27.4	26.4	10	6.6	6.7	6	6.9	9.1	6.8	5.6	2.3	3.7	4.8	3.3	4.3	9.3	9.9	5.2	8.7	6.8	6.9	6.7	7.6	3.8	5.6	12.3	11.4	12.4	11.5	9.4	12.8	12.3	8.9
ABCA4	0.1	0.4	1	0	0.1	0	0	0	161.7	0.3	0.3	0.2	0	24.1	37.5	18.9	4.2	13.6	15	5.4	14.3	36.5	260.6	773.4	19.4	0	0.6	0.7	2.1	0.8	0.3	0	0	9.2	2.2	12.5	7.4	10.3	34
ABCA5	8.2	8.4	4.4	16.3	12.5	14.9	10.5	7.2	6.5	4.7	3.6	5	4.2	16.4	8.3	4	3.7	4	6.6	2.6	3.4	4.7	11.6	10.7	6.2	14.3	5.7	7.2	6.6	5	4.3	11.1	12.3	7.7	7.5	4.7	5	5	6.3
ABCA12	1.1	133.7	0.2	0.1	0	47.4	15.5	23.8	0.4	19	17.9	7.5	0.4	42.2	75.9	27.5	0.1	3.9	1.3	1.2	3.1	2.8	18.2	292.5	23.8	0.1	0.6	0	0.2	0	0.1	0	0.1	0.6	1.6	8.5	4.9	6.9	0.5
ABCB1	0	0	0	0	0	0	0	0	0.1	0.2	0	0	0	2.9	4.5	1.9	0	0.2	0.2	0.1	0	0.9	0.6	0	0.2	0.1	0.2	0.1	0.1	0.4	0.4	0.1	0	0.3	0	0	0	0.3	0.2
ABCB1-like	0.4	0	2	0	0	0.1	0.8	0	0.6	0	0.1	0	0	85.5	123.1	46.5	10.3	15.2	23	15	8.5	24.9	63.3	129.8	72.7	0.8	5.6	5.1	12.7	9.7	4.3	1.3	2.1	64.5	25.3	13.2	10.5	12.6	1.3
ABCB5	0.5	0.8	0.2	0.2	0.6	15.2	79.9	6.6	0.2	0.1	0	0.1	0.5	0.1	0.3	0.7	0.4	0.8	0.6	0.7	0.7	0.6	0	0.4	0.2	3.5	3.4	2.7	1.4	1.3	1.7	5	6.7	0.2	0.7	0.2	0.2	0.2	0.6
ABCB6	5.4	5.8	3.2	1.8	4.4	7.2	4.5	3.8	6.9	3.9	1.2	1.8	18.5	21.6	27.2	7.8	1.5	4.3	2.4	2.1	2.4	3.9	13.8	24.5	7.7	4.6	10	12.4	8.4	8	6.1	9.6	11.2	13	8.8	4	2.5	3.6	12.2
ABCB7	19.2	16.8	28	18.8	25.4	20.7	27.8	21.1	14.2	14.7	18.1	10	15.9	24.3	13.6	27.3	15.8	26.9	27.6	23	34.3	11	27.3	25.6	16.1	27.1	44.9	26.4	33.6	29.3	44.7	27.4	34.9	30	26	22.4	27.2	28.7	13.9
ABCB8	5.5	10.9	3.9	0.4	1.3	9.5	18.3	10.7	2.6	3.8	1.4	2.6	5.8	8.4	3.7	1.8	1.4	3.2	4.3	1.9	0.8	7.5	14.1	6.2	5.5	13.5	7	8.5	5.1	4	5.8	10.6	14	16.7	15.4	5.5	6.3	7.6	4.4
ABCB9	1.6	2.2	0.6	0	0.4	1.2	0.6	0.5	8.6	0.3	0.4	0.3	0.8	2.3	1.7	1.4	0.5	1.8	2	0.6	1.6	1.5	3.2	0.5	1.9	3.3	2.7	1.8	1.3	1.1	2.1	4.5	4.8	1.4	0.9	0.8	0.8	0.7	1.2
ABCB10	13.8	12.4	6.8	5.1	15.5	19.3	17.6	17.8	4.6	4	9.1	7.3	6.3	22.9	11.4	8.1	5.2	11.7	6.9	5.8	8.9	12.1	7.5	7.5	17	5.7	5.8	6.3	13.5	9.7	8.1	9.6	10.5	17.2	20.4	6.4	7.8	7.4	7.5
ABCB10-like	5.6	2.9	1.4	0	0	17.1	13.6	11.5	0.6	3.5	0.2	1.3	18.1	5.1	7.4	3.4	0.1	0.7	1	1.5	0.8	10.2	1.4	1.6	1.5	19.6	11.8	12	2.7	1	6.5	21.7	24.3	1.4	3.9	2.4	2.4	1.6	7.4
ABCB11	1	0.1	4.9	0	0.1	0.1	0.1	0	0.4	0.1	0.1	0.2	0.3	1.2	0	0.4	0.3	0.3	0.1	0.4	0	4.1	0	0.4	0.4	0.3	0.2	0.1	0.4	0.8	0.4	0.2	0	0.2	11.6	1.1	0.7	1	6.9
ABCC1	3.2	2.9	5	2.2	3.8	9.1	10.2	4.4	3.2	4.3	5	7.6	1.9	2.6	2.6	2.6	1.5	3.6	1.8	3.9	2.9	0.6	10.8	2.5	2.1	4.1	5.1	3.5	3.3	3.3	1.7	1.6	2.7	4.7	5.4	0.7	0.5	0.8	0.2
ABCC2	6.4	1.8	13	67	17.9	14.7	149.5	11.8	4.8	2.8	3	2.9	2.8	57	61	22.6	11.2	15.6	17.1	13.5	12	20.3	51.7	67.1	59.5	9.5	7.5	7.6	8.6	9	6.7	4.7	3	19.5	32.3	7.6	4.8	5.7	34.1
ABCC3a	12.1	3.4	0.9	1.2	0	12.5	5.5	3.9	2.5	1	0.2	0.4	0.1	0.1	0.6	0.2	0	0	0.4	0.1	0.2	0.5	0.9	0.4	0.8	6.8	4	3.4	0.8	0	1.4	6.8	8.5	1.1	1.8	0.4	0.2	0.2	0.2
ABCC3b	2	5.8	0.6	1.5	4.4	3.2	8.2	3.3	3.2	3.5	3.1	1.7	0.8	1.8	2.7	1.2	0.3	2.1	1.4	0.5	1	5	0.4	0.4	0	1.8	1.1	1.1	1.5	1.7	0.4	1.7	2.1	1.1	2.3	3.9	2.5	2.5	17.6
ABCC4	1.4	10.7	2	0.6	0.1	2.9	1.7	1.4	6.3	8.7	6	11.6	0.7	4.4	1.7	1.6	2.5	2	2.9	1.1	0.9	0.6	0.1	28.9	0.9	2.7	3.9	4.5	2.6	2.6	2	4.9	3.7	3	3.4	0.6	0.5	0.6	0.2
ABCC5	38.6	17.1	14.4	20.6	40.3	30.7	18.4	18.8	106.4	29.7	59.7	53.4	18.1	22.1	29.8	16.5	12.8	19.7	21.1	13.9	19.8	25.9	40.1	33.6	19.3	41.7	15.1	16.6	32.9	26.6	11	22.6	20.2	16.1	18.3	55.4	42.2	43	23.4
ABCC7	0.4	0	0.2	0	0	0.2	0.1	0.2	0.4	0.4	0.8	0.4	8.3	21.7	7.2	4.6	1.4	1.6	3.2	1.3	1.6	1.1	5.6	3.7	5.5	1	0.1	0	0.3	1	0.2	0.1	0.1	0.8	0.9	2.3	1.2	1.9	0.2
ABCC8	0.2	0.1	1.1	0	0	0	0.1	0	0.8	0.4	0.1	0	2.3	0	0	0	0	0	0	0	0	0	0	0	0	0	0	0	0	0	0	0	0	0	1.1	0	0	0	0
ABCC9	4.2	0.4	0.8	0	0	0.3	0.6	0	6.2	0.1	0.1	0.1	3.1	0.6	4.2	0.6	0.6	0.9	1.8	0.9	1.8	1.4	1.9	0.7	1.7	0.3	2	1.1	2.3	1.1	0.5	0.4	1.4	2.9	0.9	0.9	1	0.9	1.1
ABCC10	9.3	9.2	4.9	0.8	3.2	9.8	7.7	7.8	7.8	6.5	10.1	7.9	4	6.9	5.3	4.9	4.3	4.1	3.3	3	2.8	10.4	5	5.3	8.9	60.9	12.6	12	8.3	4.2	10.3	21.7	21.7	6.6	6.5	13.7	12.5	15.4	10.5
ABCD2	9.1	18.5	2.7	7.1	8	8.7	10	6.5	28	4.6	3.7	3.6	17.8	18	9.2	4.1	1.9	3.4	5.1	1.8	1.6	16.5	11.9	5.9	8.3	3.9	1.4	2.8	4.5	3.5	1.8	1.3	0.8	9.5	10.8	21.2	19	18.4	6.5
ABCD3	13.2	20	11.5	11	18.7	25.7	52.4	22.2	8.9	9.7	2.3	2.1	17.7	74.2	22.8	13.3	5.6	13.9	11.2	8.4	7.1	40	61.7	32.5	25.9	17.6	4	5.6	12.5	13.8	7.2	4.2	3.6	58.8	40.3	57.1	48.3	54.2	40.5
ABCD4	7.8	4.2	3.6	3.2	4.3	3.5	12.9	1.1	4	3.2	4.6	6.2	6.1	19.5	7.7	5.8	2.2	3.8	2.9	2.8	3.3	4	3.9	16.9	4.5	3.3	2.2	4.1	10	7.7	2.9	1.4	0.9	6.5	6.3	6	8.8	8.4	4.9
ABCE1	129.5	233.9	90.7	83	176.3	158.4	217.3	256.7	56.6	72.7	51.7	59.4	134	246.8	199.6	91.3	65.7	149.7	129.1	91.3	85.5	196.1	132.4	137.3	367.7	278.1	75.3	77.2	124	110.3	90.9	75.7	92.5	177.9	346.5	142.4	110.4	110	71.8
ABCF1	54.1	60.5	41.2	52.7	61.7	43.1	59.3	49.3	42.2	28.2	19.3	18.3	120.9	87.3	39.1	27.2	19	37.5	34.3	26.1	27.7	39.8	68.9	58.8	66.3	131.7	41.1	46.2	44.3	34.4	35.7	58.1	54.7	57.9	73.6	33	30.4	30	25.5
ABCF2	84.4	119.8	32.5	41.4	37	61.3	110.5	52.8	41.8	27.4	19.5	13.5	154	83.3	50.4	27.2	11.7	41.5	28.8	24.3	23	59.6	54.7	47.2	48.7	131.7	71.8	61.8	50.2	46	57.9	92.1	105.7	113.7	72.7	24.8	22.9	26	48
ABCF3	11.5	19.3	5.1	6.6	10.6	11.7	13.4	5.1	10.6	5.8	3.6	4.6	14.9	10	8.5	5.3	2.2	8	5.7	4.4	5.1	9.9	10.5	7.5	4.9	47.7	29.7	32.7	10.4	9.2	13.7	47.8	41	13.4	6.5	4	3.8	3.9	6.4
ABCG2a	0.9	0	0.3	0	0.4	12.8	11.4	11.6	1	0.1	0	0.1	1	5.9	3.1	2.6	1.5	4.1	5	2.5	2.3	8.7	10.6	106.6	7.2	5.9	6	5.7	2.1	0.3	2.6	10.5	20.2	0.2	1.8	2.7	4.3	4.5	2.5
ABCG2b	0.1	0	0	0	0	0	0	0	0	0	0	0	0.1	12.9	16	3.9	0	0.1	0	0	0	2.8	0	0.4	0	16.2	0.3	1.1	0.7	0.3	0.1	0.1	0.4	0.2	0	108.9	125.5	132.3	2.4
ABCG4	0.1	0.1	0.1	0	0.1	0.8	0.1	0.2	1.4	0.5	1.7	0.7	0	0.1	0.1	0	0.2	0	0.4	0.2	0.1	0	0.1	0	0	1	1	0.8	0.6	0.2	0.3	2.3	4.3	0	0.2	0	0	0.1	0

## Sheet: ABC-expression-Log2-transform
Gene	Rope	Lips	Supraneural	Neutrophils	Monocytes	AMGill	PSMGill	SMGill	POFeye	POFTS	OFHS	SMHS	Muscle	LI	Stg-1-Intestine	Stg-2-Intestine	Stg-3-Intestine	Stg-4-Intestine	Stg-5-Intestine	Stg-6-Intestine	Stg-7-Intestine	JV_intest	SPPI	SPDI	AI	LK	Stg-1-Kidney	Stg-2-Kidney	Stg-3-Kidney	Stg-4-Kidney	Stg-5-Kidney	Stg-6-Kidney	Stg-7-Kidney	SPK	AK	M0_liver	M2_liver	M5_liver	JV_liver
ABCA1a	5.92	5.46	4.05	4.22	3.28	6.05	4.8	4.55	6.12	6.61	6.26	5.65	5.75	4.46	3.28	3.14	1.63	3.39	3.47	2.61	3.07	4.69	3.52	4.34	4.34	3.34	2.66	3.66	4.91	5.1	3.09	1.63	1.32	4.97	5.18	4.29	4.08	4.21	3.81
ABCA1b	0.38	0	0	0	0	4.57	4.73	3.74	0.58	0	0	0.58	0	1.2	0.77	0	0	0	0	0	0	0	0	0.26	0	0	0	1.26	0	0	0	0.85	0.68	0	1.58	0	0	0	0
ABCA2	0	0	1.26	1.81	3.91	1.63	0.26	0.14	3.2	0	0	0	0	4.11	2.89	1.49	1.2	1.63	2.17	0.85	0.49	1.2	3.66	1.77	3.7	0.58	0.58	1.58	1.2	0.77	1.38	2.63	2.61	0	0.85	2.43	1.96	2.2	0
ABCA3	4.07	3.81	2	3.28	4.53	5.38	4.78	4.72	3.32	2.72	2.74	2.58	2.79	3.19	2.77	2.49	1.2	1.89	2.26	1.72	2.1	3.22	3.31	2.38	3.12	2.77	2.79	2.74	2.93	1.93	2.49	3.62	3.51	3.63	3.52	3.23	3.68	3.62	3.15
ABCA4	0	0	0	0	0	0	0	0	7.34	0	0	0	0	4.59	5.23	4.24	2.07	3.77	3.91	2.43	3.84	5.19	8.03	9.6	4.28	0	0	0	1.07	0	0	0	0	3.2	1.14	3.64	2.89	3.36	5.09
ABCA5	3.04	3.07	2.14	4.03	3.64	3.9	3.39	2.85	2.7	2.23	1.85	2.32	2.07	4.04	3.05	2	1.89	2	2.72	1.38	1.77	2.23	3.54	3.42	2.63	3.84	2.51	2.85	2.72	2.32	2.1	3.47	3.62	2.94	2.91	2.23	2.32	2.32	2.66
ABCA12	0.14	7.06	0	0	0	5.57	3.95	4.57	0	4.25	4.16	2.91	0	5.4	6.25	4.78	0	1.96	0.38	0.26	1.63	1.49	4.19	8.19	4.57	0	0	0	0	0	0	0	0	0	0.68	3.09	2.29	2.79	0
ABCB1	0	0	0	0	0	0	0	0	0	0	0	0	0	1.54	2.17	0.93	0	0	0	0	0	0	0	0	0	0	0	0	0	0	0	0	0	0	0	0	0	0	0
ABCB1-like	0	0	1	0	0	0	0	0	0	0	0	0	0	6.42	6.94	5.54	3.36	3.93	4.52	3.91	3.09	4.64	5.98	7.02	6.18	0	2.49	2.35	3.67	3.28	2.1	0.38	1.07	6.01	4.66	3.72	3.39	3.66	0.38
ABCB5	0	0	0	0	0	3.93	6.32	2.72	0	0	0	0	0	0	0	0	0	0	0	0	0	0	0	0	0	1.81	1.77	1.43	0.49	0.38	0.77	2.32	2.74	0	0	0	0	0	0
ABCB6	2.43	2.54	1.68	0.85	2.14	2.85	2.17	1.93	2.79	1.96	0.26	0.85	4.21	4.43	4.77	2.96	0.58	2.1	1.26	1.07	1.26	1.96	3.79	4.61	2.94	2.2	3.32	3.63	3.07	3	2.61	3.26	3.49	3.7	3.14	2	1.32	1.85	3.61
ABCB7	4.26	4.07	4.81	4.23	4.67	4.37	4.8	4.4	3.83	3.88	4.18	3.32	3.99	4.6	3.77	4.77	3.98	4.75	4.79	4.52	5.1	3.46	4.77	4.68	4.01	4.76	5.49	4.72	5.07	4.87	5.48	4.78	5.13	4.91	4.7	4.49	4.77	4.84	3.8
ABCB8	2.46	3.45	1.96	0	0.38	3.25	4.19	3.42	1.38	1.93	0.49	1.38	2.54	3.07	1.89	0.85	0.49	1.68	2.1	0.93	0	2.91	3.82	2.63	2.46	3.75	2.81	3.09	2.35	2	2.54	3.41	3.81	4.06	3.94	2.46	2.66	2.93	2.14
ABCB9	0.68	1.14	0	0	0	0.26	0	0	3.1	0	0	0	0	1.2	0.77	0.49	0	0.85	1	0	0.68	0.58	1.68	0	0.93	1.72	1.43	0.85	0.38	0.14	1.07	2.17	2.26	0.49	0	0	0	0	0.26
ABCB10	3.79	3.63	2.77	2.35	3.95	4.27	4.14	4.15	2.2	2	3.19	2.87	2.66	4.52	3.51	3.02	2.38	3.55	2.79	2.54	3.15	3.6	2.91	2.91	4.09	2.51	2.54	2.66	3.75	3.28	3.02	3.26	3.39	4.1	4.35	2.68	2.96	2.89	2.91
ABCB10-like	2.49	1.54	0.49	0	0	4.1	3.77	3.52	0	1.81	0	0.38	4.18	2.35	2.89	1.77	0	0	0	0.58	0	3.35	0.49	0.68	0.58	4.29	3.56	3.58	1.43	0	2.7	4.44	4.6	0.49	1.96	1.26	1.26	0.68	2.89
ABCB11	0	0	2.29	0	0	0	0	0	0	0	0	0	0	0.26	0	0	0	0	0	0	0	2.04	0	0	0	0	0	0	0	0	0	0	0	0	3.54	0.14	0	0	2.79
ABCC1	1.68	1.54	2.32	1.14	1.93	3.19	3.35	2.14	1.68	2.1	2.32	2.93	0.93	1.38	1.38	1.38	0.58	1.85	0.85	1.96	1.54	0	3.43	1.32	1.07	2.04	2.35	1.81	1.72	1.72	0.77	0.68	1.43	2.23	2.43	0	0	0	0
ABCC2	2.68	0.85	3.7	6.07	4.16	3.88	7.22	3.56	2.26	1.49	1.58	1.54	1.49	5.83	5.93	4.5	3.49	3.96	4.1	3.75	3.58	4.34	5.69	6.07	5.89	3.25	2.91	2.93	3.1	3.17	2.74	2.23	1.58	4.29	5.01	2.93	2.26	2.51	5.09
ABCC3a	3.6	1.77	0	0.26	0	3.64	2.46	1.96	1.32	0	0	0	0	0	0	0	0	0	0	0	0	0	0	0	0	2.77	2	1.77	0	0	0.49	2.77	3.09	0.14	0.85	0	0	0	0
ABCC3b	1	2.54	0	0.58	2.14	1.68	3.04	1.72	1.68	1.81	1.63	0.77	0	0.85	1.43	0.26	0	1.07	0.49	0	0	2.32	0	0	0	0.85	0.14	0.14	0.58	0.77	0	0.77	1.07	0.14	1.2	1.96	1.32	1.32	4.14
ABCC4	0.49	3.42	1	0	0	1.54	0.77	0.49	2.66	3.12	2.58	3.54	0	2.14	0.77	0.68	1.32	1	1.54	0.14	0	0	0	4.85	0	1.43	1.96	2.17	1.38	1.38	1	2.29	1.89	1.58	1.77	0	0	0	0
ABCC5	5.27	4.1	3.85	4.36	5.33	4.94	4.2	4.23	6.73	4.89	5.9	5.74	4.18	4.47	4.9	4.04	3.68	4.3	4.4	3.8	4.31	4.69	5.33	5.07	4.27	5.38	3.92	4.05	5.04	4.73	3.46	4.5	4.34	4.01	4.19	5.79	5.4	5.43	4.55
ABCC7	0	0	0	0	0	0	0	0	0	0	0	0	3.05	4.44	2.85	2.2	0.49	0.68	1.68	0.38	0.68	0.14	2.49	1.89	2.46	0	0	0	0	0	0	0	0	0	0	1.2	0.26	0.93	0
ABCC8	0	0	0.14	0	0	0	0	0	0	0	0	0	1.2	0	0	0	0	0	0	0	0	0	0	0	0	0	0	0	0	0	0	0	0	0	0.14	0	0	0	0
ABCC9	2.07	0	0	0	0	0	0	0	2.63	0	0	0	1.63	0	2.07	0	0	0	0.85	0	0.85	0.49	0.93	0	0.77	0	1	0.14	1.2	0.14	0	0	0.49	1.54	0	0	0	0	0.14
ABCC10	3.22	3.2	2.29	0	1.68	3.29	2.94	2.96	2.96	2.7	3.34	2.98	2	2.79	2.41	2.29	2.1	2.04	1.72	1.58	1.49	3.38	2.32	2.41	3.15	5.93	3.66	3.58	3.05	2.07	3.36	4.44	4.44	2.72	2.7	3.78	3.64	3.94	3.39
ABCD2	3.19	4.21	1.43	2.83	3	3.12	3.32	2.7	4.81	2.2	1.89	1.85	4.15	4.17	3.2	2.04	0.93	1.77	2.35	0.85	0.68	4.04	3.57	2.56	3.05	1.96	0.49	1.49	2.17	1.81	0.85	0.38	0	3.25	3.43	4.41	4.25	4.2	2.7
ABCD3	3.72	4.32	3.52	3.46	4.22	4.68	5.71	4.47	3.15	3.28	1.2	1.07	4.15	6.21	4.51	3.73	2.49	3.8	3.49	3.07	2.83	5.32	5.95	5.02	4.69	4.14	2	2.49	3.64	3.79	2.85	2.07	1.85	5.88	5.33	5.84	5.59	5.76	5.34
ABCD4	2.96	2.07	1.85	1.68	2.1	1.81	3.69	0.14	2	1.68	2.2	2.63	2.61	4.29	2.94	2.54	1.14	1.93	1.54	1.49	1.72	2	1.96	4.08	2.17	1.72	1.14	2.04	3.32	2.94	1.54	0.49	0	2.7	2.66	2.58	3.14	3.07	2.29
ABCE1	7.02	7.87	6.5	6.38	7.46	7.31	7.76	8	5.82	6.18	5.69	5.89	7.07	7.95	7.64	6.51	6.04	7.23	7.01	6.51	6.42	7.62	7.05	7.1	8.52	8.12	6.23	6.27	6.95	6.79	6.51	6.24	6.53	7.47	8.44	7.15	6.79	6.78	6.17
ABCF1	5.76	5.92	5.36	5.72	5.95	5.43	5.89	5.62	5.4	4.82	4.27	4.19	6.92	6.45	5.29	4.77	4.25	5.23	5.1	4.71	4.79	5.31	6.11	5.88	6.05	7.04	5.36	5.53	5.47	5.1	5.16	5.86	5.77	5.86	6.2	5.04	4.93	4.91	4.67
ABCF2	6.4	6.9	5.02	5.37	5.21	5.94	6.79	5.72	5.39	4.78	4.29	3.75	7.27	6.38	5.66	4.77	3.55	5.38	4.85	4.6	4.52	5.9	5.77	5.56	5.61	7.04	6.17	5.95	5.65	5.52	5.86	6.53	6.72	6.83	6.18	4.63	4.52	4.7	5.58
ABCF3	3.52	4.27	2.35	2.72	3.41	3.55	3.74	2.35	3.41	2.54	1.85	2.2	3.9	3.32	3.09	2.41	1.14	3	2.51	2.14	2.35	3.31	3.39	2.91	2.29	5.58	4.89	5.03	3.38	3.2	3.78	5.58	5.36	3.74	2.7	2	1.93	1.96	2.68
ABCG2a	0	0	0	0	0	3.68	3.51	3.54	0	0	0	0	0	2.56	1.63	1.38	0.58	2.04	2.32	1.32	1.2	3.12	3.41	6.74	2.85	2.56	2.58	2.51	1.07	0	1.38	3.39	4.34	0	0.85	1.43	2.1	2.17	1.32
ABCG2b	0	0	0	0	0	0	0	0	0	0	0	0	0	3.69	4	1.96	0	0	0	0	0	1.49	0	0	0	4.02	0	0.14	0	0	0	0	0	0	0	6.77	6.97	7.05	1.26
ABCG4	0	0	0	0	0	0	0	0	0.49	0	0.77	0	0	0	0	0	0	0	0	0	0	0	0	0	0	0	0	0	0	0	0	1.2	2.1	0	0	0	0	0	0

## Sheet: expression-of-immunity-genes
Gene	Rope	Lips	Supraneural	Neutrophils	Monocytes	AMGill	PSMGill	SMGill	POFeye	POFTS	OFHS	SMHS	Muscle	LI	Stg-1-Intestine	Stg-2-Intestine	Stg-3-Intestine	Stg-4-Intestine	Stg-5-Intestine	Stg-6-Intestine	Stg-7-Intestine	JV_intest	SPPI	SPDI	AI	LK	Stg-1-Kidney	Stg-2-Kidney	Stg-3-Kidney	Stg-4-Kidney	Stg-5-Kidney	Stg-6-Kidney	Stg-7-Kidney	SPK	AK	M0_liver	M2_liver	M5_liver	JV_liver
BCAP	1.5	0.7	2.1	10.5	4.2	2.2	1	0.9	0.4	0	0	0.1	2.1	4.7	2.3	0.9	0.2	1.1	1.4	0.5	1	0.8	5.2	0.7	7.7	0.7	0.4	0.7	2	1.6	1	0.3	0.2	1.5	2.2	1.5	1	0.6	0.3
CAST	1.9	4.8	8.3	0.8	1	2.6	2.2	2.6	0.9	1.4	0.7	0.5	1	4.1	2.6	1.1	1.6	2	2.7	1.3	1.9	1.9	6.9	3	2.8	28.5	21.9	13.3	5.4	2.8	8.7	39.6	39.4	6.5	4.5	1.7	1.1	1.3	0.7
CD45	2	3.1	26.8	95.2	28.8	22.6	8.3	7.8	1.7	0.8	0.1	0.2	1.2	25.4	42.2	14.5	3.4	16.3	4.5	3.4	9.7	3.6	1.3	0.9	7.4	4.2	10.3	11.3	38.4	28.5	12.9	3.4	2	6.2	14.3	1.7	1.7	1.6	3.5
CD9-like	107.1	6.1	16.2	1.9	1.5	40.3	62.5	73.4	36.7	7.8	2.9	3.2	22.6	41.6	25.7	25.6	18.2	41.1	24	20.5	24	39.3	17.5	16	111	4.5	7	8.8	30.3	30.6	16	9.9	10.4	23.5	56.1	31.1	25.2	25.7	39.5
CD9-like2	24.5	41.1	30	62.7	8.2	31.6	27	30.6	13.8	25.9	20.3	24.5	10.9	14.8	15.9	12.7	9.2	19.9	17.7	13.1	12.5	12.9	9	26.3	14.9	10.5	9.2	18.3	21.3	19	14	12.9	12.6	34.1	31.2	10.9	9.8	9.5	10.8
CD98	27.3	59.6	36.9	5.1	20.7	64.1	167.5	95.9	89.4	69.8	132	133.3	59.4	123.8	163.5	78.8	15.9	52.4	40.9	51.4	50.2	72.2	76.1	114.7	169.8	305.3	87.5	81.2	92.2	57.8	54.2	81.4	111.2	119.9	227.7	19.8	25.9	30.8	17.6
ABCA1a	60.5	44.1	16.6	18.6	9.7	66.4	27.8	23.5	69.7	97.5	76.5	50.2	54	22	9.7	8.8	3.1	10.5	11.1	6.1	8.4	25.8	11.5	20.2	20.2	10.1	6.3	12.6	30	34.4	8.5	3.1	2.5	31.4	36.2	19.5	16.9	18.5	14
ABCA1b	1.3	0.5	0.9	0.2	0.3	23.7	26.5	13.4	1.5	0.8	0.9	1.5	0.9	2.3	1.7	0.5	0.1	0	0.2	0.2	0.3	0.2	0.1	1.2	0	0.1	1	2.4	1	0.4	0.4	1.8	1.6	0.8	3	0.2	0.3	0	0.2
ABCA2	0.5	0.7	2.4	3.5	15	3.1	1.2	1.1	9.2	0.6	0.1	0.4	0.3	17.3	7.4	2.8	2.3	3.1	4.5	1.8	1.4	2.3	12.6	3.4	13	1.5	1.5	3	2.3	1.7	2.6	6.2	6.1	0.3	1.8	5.4	3.9	4.6	0.2
ABCA3	16.8	14	4	9.7	23.1	41.6	27.4	26.4	10	6.6	6.7	6	6.9	9.1	6.8	5.6	2.3	3.7	4.8	3.3	4.3	9.3	9.9	5.2	8.7	6.8	6.9	6.7	7.6	3.8	5.6	12.3	11.4	12.4	11.5	9.4	12.8	12.3	8.9
ABCA4	0.1	0.4	1	0	0.1	0	0	0	161.7	0.3	0.3	0.2	0	24.1	37.5	18.9	4.2	13.6	15	5.4	14.3	36.5	260.6	773.4	19.4	0	0.6	0.7	2.1	0.8	0.3	0	0	9.2	2.2	12.5	7.4	10.3	34
ABCA5	8.2	8.4	4.4	16.3	12.5	14.9	10.5	7.2	6.5	4.7	3.6	5	4.2	16.4	8.3	4	3.7	4	6.6	2.6	3.4	4.7	11.6	10.7	6.2	14.3	5.7	7.2	6.6	5	4.3	11.1	12.3	7.7	7.5	4.7	5	5	6.3
ABCA12	1.1	133.7	0.2	0.1	0	47.4	15.5	23.8	0.4	19	17.9	7.5	0.4	42.2	75.9	27.5	0.1	3.9	1.3	1.2	3.1	2.8	18.2	292.5	23.8	0.1	0.6	0	0.2	0	0.1	0	0.1	0.6	1.6	8.5	4.9	6.9	0.5
ABCB1	0	0	0	0	0	0	0	0	0.1	0.2	0	0	0	2.9	4.5	1.9	0	0.2	0.2	0.1	0	0.9	0.6	0	0.2	0.1	0.2	0.1	0.1	0.4	0.4	0.1	0	0.3	0	0	0	0.3	0.2
ABCB1-like	0.4	0	2	0	0	0.1	0.8	0	0.6	0	0.1	0	0	85.5	123.1	46.5	10.3	15.2	23	15	8.5	24.9	63.3	129.8	72.7	0.8	5.6	5.1	12.7	9.7	4.3	1.3	2.1	64.5	25.3	13.2	10.5	12.6	1.3
ABCB5	0.5	0.8	0.2	0.2	0.6	15.2	79.9	6.6	0.2	0.1	0	0.1	0.5	0.1	0.3	0.7	0.4	0.8	0.6	0.7	0.7	0.6	0	0.4	0.2	3.5	3.4	2.7	1.4	1.3	1.7	5	6.7	0.2	0.7	0.2	0.2	0.2	0.6
ABCB6	5.4	5.8	3.2	1.8	4.4	7.2	4.5	3.8	6.9	3.9	1.2	1.8	18.5	21.6	27.2	7.8	1.5	4.3	2.4	2.1	2.4	3.9	13.8	24.5	7.7	4.6	10	12.4	8.4	8	6.1	9.6	11.2	13	8.8	4	2.5	3.6	12.2
ABCB7	19.2	16.8	28	18.8	25.4	20.7	27.8	21.1	14.2	14.7	18.1	10	15.9	24.3	13.6	27.3	15.8	26.9	27.6	23	34.3	11	27.3	25.6	16.1	27.1	44.9	26.4	33.6	29.3	44.7	27.4	34.9	30	26	22.4	27.2	28.7	13.9
ABCB8	5.5	10.9	3.9	0.4	1.3	9.5	18.3	10.7	2.6	3.8	1.4	2.6	5.8	8.4	3.7	1.8	1.4	3.2	4.3	1.9	0.8	7.5	14.1	6.2	5.5	13.5	7	8.5	5.1	4	5.8	10.6	14	16.7	15.4	5.5	6.3	7.6	4.4
ABCB9	1.6	2.2	0.6	0	0.4	1.2	0.6	0.5	8.6	0.3	0.4	0.3	0.8	2.3	1.7	1.4	0.5	1.8	2	0.6	1.6	1.5	3.2	0.5	1.9	3.3	2.7	1.8	1.3	1.1	2.1	4.5	4.8	1.4	0.9	0.8	0.8	0.7	1.2
ABCB10	13.8	12.4	6.8	5.1	15.5	19.3	17.6	17.8	4.6	4	9.1	7.3	6.3	22.9	11.4	8.1	5.2	11.7	6.9	5.8	8.9	12.1	7.5	7.5	17	5.7	5.8	6.3	13.5	9.7	8.1	9.6	10.5	17.2	20.4	6.4	7.8	7.4	7.5
ABCB10-like	5.6	2.9	1.4	0	0	17.1	13.6	11.5	0.6	3.5	0.2	1.3	18.1	5.1	7.4	3.4	0.1	0.7	1	1.5	0.8	10.2	1.4	1.6	1.5	19.6	11.8	12	2.7	1	6.5	21.7	24.3	1.4	3.9	2.4	2.4	1.6	7.4
ABCB11	1	0.1	4.9	0	0.1	0.1	0.1	0	0.4	0.1	0.1	0.2	0.3	1.2	0	0.4	0.3	0.3	0.1	0.4	0	4.1	0	0.4	0.4	0.3	0.2	0.1	0.4	0.8	0.4	0.2	0	0.2	11.6	1.1	0.7	1	6.9
ABCC1	3.2	2.9	5	2.2	3.8	9.1	10.2	4.4	3.2	4.3	5	7.6	1.9	2.6	2.6	2.6	1.5	3.6	1.8	3.9	2.9	0.6	10.8	2.5	2.1	4.1	5.1	3.5	3.3	3.3	1.7	1.6	2.7	4.7	5.4	0.7	0.5	0.8	0.2
ABCC2	6.4	1.8	13	67	17.9	14.7	149.5	11.8	4.8	2.8	3	2.9	2.8	57	61	22.6	11.2	15.6	17.1	13.5	12	20.3	51.7	67.1	59.5	9.5	7.5	7.6	8.6	9	6.7	4.7	3	19.5	32.3	7.6	4.8	5.7	34.1
ABCC3a	12.1	3.4	0.9	1.2	0	12.5	5.5	3.9	2.5	1	0.2	0.4	0.1	0.1	0.6	0.2	0	0	0.4	0.1	0.2	0.5	0.9	0.4	0.8	6.8	4	3.4	0.8	0	1.4	6.8	8.5	1.1	1.8	0.4	0.2	0.2	0.2
ABCC3b	2	5.8	0.6	1.5	4.4	3.2	8.2	3.3	3.2	3.5	3.1	1.7	0.8	1.8	2.7	1.2	0.3	2.1	1.4	0.5	1	5	0.4	0.4	0	1.8	1.1	1.1	1.5	1.7	0.4	1.7	2.1	1.1	2.3	3.9	2.5	2.5	17.6
ABCC4	1.4	10.7	2	0.6	0.1	2.9	1.7	1.4	6.3	8.7	6	11.6	0.7	4.4	1.7	1.6	2.5	2	2.9	1.1	0.9	0.6	0.1	28.9	0.9	2.7	3.9	4.5	2.6	2.6	2	4.9	3.7	3	3.4	0.6	0.5	0.6	0.2
ABCC5	38.6	17.1	14.4	20.6	40.3	30.7	18.4	18.8	106.4	29.7	59.7	53.4	18.1	22.1	29.8	16.5	12.8	19.7	21.1	13.9	19.8	25.9	40.1	33.6	19.3	41.7	15.1	16.6	32.9	26.6	11	22.6	20.2	16.1	18.3	55.4	42.2	43	23.4
ABCC7	0.4	0	0.2	0	0	0.2	0.1	0.2	0.4	0.4	0.8	0.4	8.3	21.7	7.2	4.6	1.4	1.6	3.2	1.3	1.6	1.1	5.6	3.7	5.5	1	0.1	0	0.3	1	0.2	0.1	0.1	0.8	0.9	2.3	1.2	1.9	0.2
ABCC8	0.2	0.1	1.1	0	0	0	0.1	0	0.8	0.4	0.1	0	2.3	0	0	0	0	0	0	0	0	0	0	0	0	0	0	0	0	0	0	0	0	0	1.1	0	0	0	0
ABCC9	4.2	0.4	0.8	0	0	0.3	0.6	0	6.2	0.1	0.1	0.1	3.1	0.6	4.2	0.6	0.6	0.9	1.8	0.9	1.8	1.4	1.9	0.7	1.7	0.3	2	1.1	2.3	1.1	0.5	0.4	1.4	2.9	0.9	0.9	1	0.9	1.1
ABCC10	9.3	9.2	4.9	0.8	3.2	9.8	7.7	7.8	7.8	6.5	10.1	7.9	4	6.9	5.3	4.9	4.3	4.1	3.3	3	2.8	10.4	5	5.3	8.9	60.9	12.6	12	8.3	4.2	10.3	21.7	21.7	6.6	6.5	13.7	12.5	15.4	10.5
ABCD2	9.1	18.5	2.7	7.1	8	8.7	10	6.5	28	4.6	3.7	3.6	17.8	18	9.2	4.1	1.9	3.4	5.1	1.8	1.6	16.5	11.9	5.9	8.3	3.9	1.4	2.8	4.5	3.5	1.8	1.3	0.8	9.5	10.8	21.2	19	18.4	6.5
ABCD3	13.2	20	11.5	11	18.7	25.7	52.4	22.2	8.9	9.7	2.3	2.1	17.7	74.2	22.8	13.3	5.6	13.9	11.2	8.4	7.1	40	61.7	32.5	25.9	17.6	4	5.6	12.5	13.8	7.2	4.2	3.6	58.8	40.3	57.1	48.3	54.2	40.5
ABCD4	7.8	4.2	3.6	3.2	4.3	3.5	12.9	1.1	4	3.2	4.6	6.2	6.1	19.5	7.7	5.8	2.2	3.8	2.9	2.8	3.3	4	3.9	16.9	4.5	3.3	2.2	4.1	10	7.7	2.9	1.4	0.9	6.5	6.3	6	8.8	8.4	4.9
ABCE1	129.5	233.9	90.7	83	176.3	158.4	217.3	256.7	56.6	72.7	51.7	59.4	134	246.8	199.6	91.3	65.7	149.7	129.1	91.3	85.5	196.1	132.4	137.3	367.7	278.1	75.3	77.2	124	110.3	90.9	75.7	92.5	177.9	346.5	142.4	110.4	110	71.8
ABCF1	54.1	60.5	41.2	52.7	61.7	43.1	59.3	49.3	42.2	28.2	19.3	18.3	120.9	87.3	39.1	27.2	19	37.5	34.3	26.1	27.7	39.8	68.9	58.8	66.3	131.7	41.1	46.2	44.3	34.4	35.7	58.1	54.7	57.9	73.6	33	30.4	30	25.5
ABCF2	84.4	119.8	32.5	41.4	37	61.3	110.5	52.8	41.8	27.4	19.5	13.5	154	83.3	50.4	27.2	11.7	41.5	28.8	24.3	23	59.6	54.7	47.2	48.7	131.7	71.8	61.8	50.2	46	57.9	92.1	105.7	113.7	72.7	24.8	22.9	26	48
ABCF3	11.5	19.3	5.1	6.6	10.6	11.7	13.4	5.1	10.6	5.8	3.6	4.6	14.9	10	8.5	5.3	2.2	8	5.7	4.4	5.1	9.9	10.5	7.5	4.9	47.7	29.7	32.7	10.4	9.2	13.7	47.8	41	13.4	6.5	4	3.8	3.9	6.4
ABCG2a	0.9	0	0.3	0	0.4	12.8	11.4	11.6	1	0.1	0	0.1	1	5.9	3.1	2.6	1.5	4.1	5	2.5	2.3	8.7	10.6	106.6	7.2	5.9	6	5.7	2.1	0.3	2.6	10.5	20.2	0.2	1.8	2.7	4.3	4.5	2.5
ABCG2b	0.1	0	0	0	0	0	0	0	0	0	0	0	0.1	12.9	16	3.9	0	0.1	0	0	0	2.8	0	0.4	0	16.2	0.3	1.1	0.7	0.3	0.1	0.1	0.4	0.2	0	108.9	125.5	132.3	2.4
ABCG4	0.1	0.1	0.1	0	0.1	0.8	0.1	0.2	1.4	0.5	1.7	0.7	0	0.1	0.1	0	0.2	0	0.4	0.2	0.1	0	0.1	0	0	1	1	0.8	0.6	0.2	0.3	2.3	4.3	0	0.2	0	0	0.1	0
