# Supplementary material for: Genome-wide analysis of the ATP-binding cassette (ABC) transporter gene family in sea lamprey and Japanese lamprey
Source: BMC Genomics. 2015 Jun 6;16(1):436. doi: 10.1186/s12864-015-1677-z (PMC4458048; doi:10.1186/s12864-015-1677-z)
Supplement: Additional file 7: Table S3. — All ABC transporter proteins retrieved and used in this study. [file 12864_2015_1677_MOESM7_ESM.xlsx]

## Sheet: ABCA
Gene symbol	Human	Mouse	Zebrafish	Ciona_intestinalis*	Ciona_savignyi	Protein function**
ABCA1	NP_005493	NP_038482	ENSDARP00000114226; ENSDARP00000051555	ENSCINP00000035952,ENSCINP00000032480,ENSCINP00000035273,ENSCINP00000036377; ci0100147790	ENSCSAVP00000009878	Cholesterol efflux onto HDL
ABCA2	NP_001597	NP_031405	ENSDARP00000085176			Drug resistance
ABCA3	NP_001080	NP_038883	ENSDARP00000104324	ENSCINP00000011521	ENSCSAVP00000013760	Multidrug resistance
ABCA4	NP_000341	NP_031404	ENSDARP00000123162; ENSDARP00000113256			N-retinylidene-phosphatidylethanolamine(PE) efflux
ABCA5	NP_061142	NP_671752	ENSDARP00000111554	ENSCINP00000013650	ENSCSAVP00000007063	Urinary diagnostic marker for prostatic intraepithelial neoplasia (PIN)
ABCA6	NP_525023	NP_671751				Multidrug resistance
ABCA7	NP_061985	NP_038878	ENSDARP00000103740			Cholesterol efflux
ABCA8	NP_009099	NP_694785; NP_038879				Transports certain lipophilic drugs
ABCA9	NP_525022	NP_671753				Might play a role in monocyte differentiation and macrophage lipid homeostasis
ABCA10	NP_525021					Cholesterol-responsive gene
ABCA12	NP_775099	NP_780419	ENSDARP00000120698			Has implications for prenatal diagnosis
ABCA13	NP_689914	NP_839990				Inherited disorder affecting the pancreas
ABCA14		NP_080734
ABCA15		NP_796187
ABCA16		NP_001265872
ABCA17		NP_001026792
*ENSCINP00000035952,ENSCINP00000032480,ENSCINP00000035273,ENSCINP00000036377 are four fragments of ci0100147790
** From the reference: Vasiliou V, Vasiliou K, Nebert DW: Human ATP-binding cassette (ABC) transporter family. Hum Genomics 2009, 3(3):281-290.

## Sheet: ABCB
Gene symbol	Human	Mouse	Zebrafish*	Protein function**		Gene symbol	Ciona_intestinalis	Ciona_savignyi
ABCB1	NP_000918	NP_035206; NP_035205	ENSDARP00000034778	Multidrug resistance		ABCB1-like1	ENSCINP00000009243	ENSCSAVP00000005617
ABCB2 (TAP1)	NP_000584	NP_038711	ENSDARP00000103457	Peptide transport		ABCB1-like2	ENSCINP00000009264	ENSCSAVP00000020103
ABCB3 (TAP2)	NP_000535	NP_035660	ENSDARP00000028924,Q5SRD4,Q8AVZ9	Peptide transport		ABCB1-like3	ENSCINP00000015207	ENSCSAVP00000019597
ABCB4	NP_000434	NP_032856	-	Phosphatidylcholine (PC) transport		ABCB1-like4	ENSCINP00000018541	ENSCSAVP00000019629
ABCB5	NP_001157413	NP_084237	ENSDARP00000121883	Melanogenesis		ABCB1-like5	ENSCINP00000018558	ENSCSAVP00000019428
ABCB6	NP_005680	NP_076221	ENSDARP00000086756; ENSDARP00000102346	Iron transport		ABCB6	ENSCINP00000034647
ABCB7	NP_004290	NP_033722	ENSDARP00000085602	Fe/S cluster transport		ABCB7	ENSCINP00000032020
ABCB8	NP_009119	NP_083296	ENSDARP00000073658	Intracellular peptide trafficking across membranes		ABCB8	ENSCINP00000003275	ENSCSAVP00000002233
ABCB9	NP_062571	NP_063928	ENSDARP00000073110	Located in lysosomes		ABCB9	ENSCINP00000031766	ENSCSAVP00000012462; ENSCSAVP00000004587
ABCB10	NP_036221	NP_062425	ENSDARP00000082438	Export of peptides derived from proteolysis of inner-membrane proteins		ABCB11	ENSCINP00000014527	ENSCSAVP00000002392
ABCB11	NP_003733	NP_066302	ENSDARP00000047400; ENSDARP00000093333	Bile salt transport
*ENSDARP00000034778 mistakely annotated ABCB4 in ENSEMBL
** From the reference: Vasiliou V, Vasiliou K, Nebert DW: Human ATP-binding cassette (ABC) transporter family. Hum Genomics 2009, 3(3):281-290.

## Sheet: ABCC
Gene symbol	Human	Mouse	Zebrafish	Ciona_intestinalis	Ciona_savignyi	Protein function*
ABCC1	NP_004987	NP_032602	ENSDARP00000078094	ci0100154589	ENSCSAVP00000006329	Drug resistance
ABCC2	NP_000383	NP_038834	ENSDARP00000097992	ENSCINP00000013413	ENSCSAVP00000013870	Organic anion efflux
ABCC3	NP_003777	NP_083876	ENSDARP00000099145			Drug resistance
ABCC4	NP_005836	NP_001028508	ENSDARP00000065499	ENSCINP00000015473	ENSCSAVP00000006083	Nucleoside transport
ABCC5	NP_005679	NP_038818	ENSDARP00000081504	ci0100132246; ENSCINP00000018179 (C5-like)	ENSCSAVP00000016679	Nucleoside transport
ABCC6	NP_001162	NP_061265	ENSDARP00000042811;ENSDARP00000118198;ENSDARP00000065432			Expressed primarily in liver and kidney
ABCC7 (CFTR)	NP_000483	NP_066388	ENSDARP00000060242			Chloride ion channel (same as CFTR gene in cystic fibrosis)
ABCC8	NP_000343	NP_035640	ENSDARP00000082855;ENSDARP00000089439;ENSDARP00000082624			Sulfonylurea receptor
ABCC9	NP_005682	NP_035641	ENSDARP00000014386			Encodes the regulatory SUR2A subunit of the cardiac Kþ(ATP) channel
ABCC10	NP_258261	NP_660122	ENSDARP00000101288	ENSCINP00000012693	ENSCSAVP00000002224	Multidrug resistance
ABCC11	NP_149163					Drug resistance in breast cancer
ABCC12	NP_150229	NP_766500	ENSDARP00000049973	ci0100145419		Multidrug resistance
ABCC13			ENSDARP00000084947
* From the reference: Vasiliou V, Vasiliou K, Nebert DW: Human ATP-binding cassette (ABC) transporter family. Hum Genomics 2009, 3(3):281-290.

## Sheet: ABCD
Gene symbol	Human	Mouse	Zebrafish*	Ciona_intestinalis	Ciona_savignyi	Protein function**
ABCD1	NP_000024	NP_031461	ENSDARP00000101144			Very-long-chain fatty acid (VLCFA) transport
ABCD2	NP_005155	NP_036124	ENSDARP00000076957, ENSDARP00000106623	ENSCINP00000014767	ENSCSAVP00000004289	Major modifier locus for clinical diversity in X-linked ALD (X-ALD)
ABCD3	NP_002849	NP_033017	ENSDARP00000013511, ENSDARP00000007440	ENSCINP00000000355		Involved in import of fatty acids and/or fatty acyl-coenzyme As into the peroxisome
ABCD4	NP_005041	NP_033018	ENSDARP00000110201	ENSCINP00000030866	ENSCSAVP00000015347	May modify the ALD phenotype
The proteins ENSDARP00000076957 and ENSDARP00000106623 were in fact two fragemnts of one protein
**From the reference: Vasiliou V, Vasiliou K, Nebert DW: Human ATP-binding cassette (ABC) transporter family. Hum Genomics 2009, 3(3):281-290.

## Sheet: ABCE-F
Gene symbol	Human	Mouse	Zebrafish*	Ciona_intestinalis	Ciona_savignyi	Protein function**
ABCE1	NP_002931	NP_056566	ENSDARP00000011642	ENSCINP00000003095	ENSCSAVP00000003664	Oligoadenylate-binding protein
ABCF1	NP_001020262	NP_038882	ENSDARP00000048976	ENSCINP00000011067	ENSCSAVP00000008418	Susceptibility to autoimmune pancreatitis
ABCF2	NP_005683	NP_038881	ENSDARP00000068644, ENSDARP00000056639	ENSCINP00000007529	ENSCSAVP00000002142	Tumour suppression at metastatic sites and in endocrine pathway for breast cancer/drug resistance
ABCF3	NP_060828	NP_038880	ENSDARP00000110864; XP_002667519	ENSCINP00000016145	ENSCSAVP00000017656	Also present in promastigotes (one of five forms in the life cycle of trypanosomes)
*Protein XP_002667519 is the same to ENSDARP00000110864, but longer. Both of them are short and partial sequences.
**From the reference: Vasiliou V, Vasiliou K, Nebert DW: Human ATP-binding cassette (ABC) transporter family. Hum Genomics 2009, 3(3):281-290.

## Sheet: ABCG
Gene symbol	Human	Mouse	Zebrafish	Protein function**	Gene symbol	Ciona_intestinalis*	Ciona_savignyi*
ABCG1	NP_004906	NP_033723	ENSDARP00000087241	Cholesterol transport	ABCG1-like1	ENSCINP00000016671	ENSCSAVP00000006069
ABCG2	NP_004818	NP_036050	ENSDARP00000063179, ENSDARP00000086231,ENSDARP00000033222,ENSDARP00000113983	Toxicant efflux, drug resistance	ABCG1-like2	ENSCINP00000009488	ENSCSAVP00000011037
ABCG3	-	NP_084515			ABCG1-like3	ENSCINP00000031379	ENSCSAVP00000010974
ABCG4	NP_071452	NP_620405	ENSDARP00000081045, ENSDARP00000102351	Found in macrophage, eye, brain and spleen	ABCG1-like4	ENSCINP00000002977	ENSCSAVP00000013238
ABCG5	NP_071881	NP_114090	ENSDARP00000086278	Sterol transport	ABCG1-like5	-	ENSCSAVP00000012725
ABCG8	NP_071882	NP_080456	ENSDARP00000109159	Sterol transport	ABCG2-like1	ENSCINP00000015392	ENSCSAVP00000002691
					ABCG2-like2	ENSCINP00000008035	ENSCSAVP00000013576
					ABCG2-like3	ENSCINP00000008050	ENSCSAVP00000009820
*Both ENSCINP00000008050 and ENSCSAVP00000009820 (ABCG2-like3) are very short and not subject to phylogenetic analysis
**From the reference: Vasiliou V, Vasiliou K, Nebert DW: Human ATP-binding cassette (ABC) transporter family. Hum Genomics 2009, 3(3):281-290.

## Sheet: Sheet1
Ensembl Gene IDEnsembl Transcript IDEnsembl Protein IDDescriptionENSCING00000010518ENSCINT00000002977ENSCINP00000002977Uncharacterized protein [Source:UniProtKB/TrEMBL;Acc:F6SUP0]ENSCING00000004600ENSCINT00000009488ENSCINP00000009488Uncharacterized protein [Source:UniProtKB/TrEMBL;Acc:F6WPA1]ENSCING00000008159ENSCINT00000016671ENSCINP00000016671Uncharacterized protein [Source:UniProtKB/TrEMBL;Acc…
